# Supplementary material for: Clinical Evaluation of Heart Failure: Agreement among Tests
Source: PLoS One. 2016 Aug 18;11(8):e0161536. doi: 10.1371/journal.pone.0161536 (PMC4990285; doi:10.1371/journal.pone.0161536)
Supplement: S1 File — (XLSX) [file pone.0161536.s001.xlsx]

## Sheet: Pt History
Patient Historical Characteristics
Subject	Age	Gender	Height (inch)	Weight (lb)	NYHA Classification	CHF Etiology	CABG?	PCI?	HTN?	Diabetes?	MI			Blank spaces represent data not collected
1	63	M	71	279	2	HTN/Viral	N	N	Y	Y	N			(Patient refused or was unable to complete)
2	60	M	72	230	2	Viral	N	N	Y	Y	N
3	47	M	70	380	2	Unknown	N	N	Y	Y	N
4	42	M	66	184	2	Viral
5	63	M	72	201	2	Alcohol	N	N	Y	N	N
6	62	M	72	285	2	Ischemic	N	Y	Y	Y	Y
7	79	M	70	185	3	Unknown	Y	Y	Y	N	Y
8	60	M	70	226	3	Unknown	N	n	Y	Y	N
9	62	M	75	228	2	Ischemic	Y	Y	Y	N	Y
10	47	M	74	317	2	Viral	N	N	Y	Y	N
11	52	F	63	134	2	Viral	N	N	Y	Y	N
12	63	M	72	183	3	Ischemic	Y	Y	Y	Y	Y
13	67	M	76	250	3	Alcohol	N	N	N	N	N
14	71	M	72	247	2	Unknown	N	N	Y	Y
15	64	M	70	218	2	Unknown	N	Y	N	N
16	75	M	69	215	2	Unknown	Y	Y	Y	N	Y
17	56	M	74	287	2	Unknown	N	N	N	N	N
18	74	M	70	191	3	Unknown	Y	Y	Y	Y
19	70	M	68	189	3	Ischemic	N	N	Y	N
20	56	M	69	186	3	Ischemic	Y	N	Y	Y
21	67	M	72	254	4	Ischemic	Y	Y	Y	N	Y
22	51	M	66	186	2	Unknown	N	N	Y	N	N
23	61	M	71	141	3	Ischemic	Y	N	N	N	Y
24	60	F	61	165	4	Ischemic	Y	N	Y	Y	Y
25	65	M	66	163	3	Unknown	N	N	Y	Y	N
26	68	M	69	190	3	Ischemic	Y	N	Y	Y
27	60	F	62	170	3	Ischemic	Y	N	N	Y
28	66	M	73	205	3	Ischemic	Y	Y	Y	N	Y
29	54	M	71	192	3	Ischemic	N	Y	Y	N	Y
30	76	M	73	228	2	Ischemic	Y	Y	Y	N	Y
31	57	M	66	203	2	HTN	N	N	Y	Y
32	61	F	61	136	2	VIRAL	N	N	Y	N
33	68	M	73	234	3	Idiopathic dilated CM	N	N	Y	Y	N
34	58	M	70	172	2	Ischemic	N	Y	N	N
35	64	F	64	140	2	Ischemic	N	Y	N	N	Y
36	82	M	71	165	2	Ischemic	Y	Y	Y	N	Y
37	70	M	70	242	2	Ischemic	Y	N	N	Y	Y
38	49	M	66	157	2	Unknown	N	N	N	N	N
39	72	M	66	170	2	Ischemic	Y	Y	Y	N	Y
40	62	M	69	191	3	Ischemic	Y	N	N	N	N
41	70	M	72	197	3	Ischemic	Y	Y	Y	Y	Y
42	55	M	72	307	3	HTN	N	N	Y	Y	N
43	76	M	69	177	3	Ischemic	Y	N	N	Y	Y
44	61	M	71	193	3	Unknown	N	N	N	N	N
45	69	M	70	244	3	Ischemic	Y	Y	Y	N	Y
46	63	M	72	310	3	Ischemic	N	Y	Y	N
47	76	M	62	140	3	Ischemic	Y	N	N	Y
48	63	M	70	164	3	Unknown	N	N	N	N
49			69	197	2	Ischemic	N	Y	Y	N	Y
50	66	M	71	187	2	Ischemic	N	Y	Y	Y	Y
51	57	M	70	214	3	Unknown	N	N	N	Y
52	72	M	69.5	221	2	Unknown	N	Y	Y	N
53	74	M	68	193	3	Ischemic	Y	Y	Y	Y	Y
54	63	M	78	148	3	HTN	N	N	Y	N	N
55	51	M	73	242	2	Unknown	N	N	N	N	N
56	52	M	68	312	3	Unknown	N	N	Y	Y	N

## Sheet: ETT
Exercise Treadmill Testing
Subject	ETT1	ETT2	AVG			Blank spaces represent data not collected
1	498	515	506.5			(Patient refused or was unable to complete)
2	470	381	425.5
3	470	563	516.5
4	641	676	658.5
5	319	319	319
6	422	455	438.5
7
8	394	368	381
9	528	453	506.5
10	588	683	635.5
11	404	453	428.5
12	318	440	379
13
14
15	209	182	195.5
16	721	770	745.5
17	721		721
18
19
20	643	645	644
21		136	136
22	565	380	472.5
23	229	295	262
24
25	253	343	298
26	211	240	225.5
27	159	146	152.5
28	378	572	475
29	596	572	584
30	294	286	290
31	284	158	221
32	867	889	878
33	279	180	229.5
34	480	480	480
35	581	384	482.5
36	459	458	458.5
37	397	409	403
38	866	846	856
39	720	673	696.5
40
41	137	117	127
42	156	169	162.5
43	458	486	472
44	132	137	134.5
45	127	120	123.5
46	479	479	479
47	474	476	475
48	505	510	507.5
49	405	401	403
50	590	747	668.5
51	478	576	527
52	380	385	382.5
53	245	245	245
54	492		492
55	669	797	733
56	209	286	247.5

## Sheet: EF
Ejection Fraction
Subject	Basal EF	Stimulated EF			Blank spaces represent data not collected
1	28	56			(Patient refused or was unable to complete)
2	38	40
3	34	50
4	43	47
5	23	35
6	18	30
7	29	32
8	32	44
9	25	36
10	33	46
11	25	35
12	19	23
13	14	34
14	21
15	41	53
16	28	30
17	29	40
18	37	41
19	32	51
20	40	56
21	27	38
22	11	22
23	24	34
24	21	19
25	31	48
26	42	50
27	40	48
28	38	53
29	38	31
30	39	41
31	39	48
32	37	56
33	42	57
34	27	34
35	9	18
36	35	40
37	36	44
38	31	67
39	43	58
40	52	61
41	25	36
42	15	25
43	26	37
44	12	15
45	45	57
46	30	45
47	28	38
48	33	45
49	42	81
50	39	50
51	27	35
52	32	39
53	32	58
54	21	45
55
56	25	35

## Sheet: KCCQ
Kansas City Cardiomyopathy Questionairre Score
Subject	#1A	#1B	#1C	#1D	#1E	#1F	#2	#3	#4	#5	#6	#7	#8	#9	#12	#13	#14	#15A	#15B	#15C	#15D	TOTAL			Blank spaces represent data not collected
1	0	0	0	1	1	3	2.4	4	0.8	1.3	1.6	0.7	0.8	0	1	1	0	1	3	0	1	23.6			(Patient refused or was unable to complete)
2	1	1	1	2	2	3	3.2	1	0.8	1.3	1.6	0.7	1.6	0	0	2	1	2	1	3	3	32.2
3	0	1	0	2	2	3	2.4	0	0.8	1.3	1.6	2	2.4	0	2	2	2	2	2	1	3	32.5
4	0	0	0	0	0	0	0	0	0	0	0	0	0	0	0	0	0	0	0	0	4	4
5	0	0	1	0	0	2	2.4	0	1.6	0	0	0	0	0	1	2	1	1	0	0	0	12
6	1	1	1	2	2	4	2.4	2	1.6	1.3	1.6	3.3	2.4	4	3	4	1	3	3	2	3	48.6
7	1	1	0	2	1	0	0	0	0	1.3	1.6	1.3	1.6	0	2	3	2	2	2	2	3	26.8
8	0	1	1	2	2	3	2.4	0	0	2	2.4	1.3	2.4	0	1	4	1	2	1	0	0	28.5
9	0	0	1	2	3	4	2.4	1	1.6	3.3	3.2	3.3	3.2	1	3	3	2	2	2	1	2	44
10	0	0	1	3	3	4	2.4	0	0	2	1.6	0.7	1.6	1	1	2	1	2	2	2	1	31.3
11	0	0	0	0	1	0	0	0	0	0.7	0.8	0.7	1.6	0	0	1	2	0	0	0	0	7.8
12	0	0	0	0	0	1	2.4	0	0	1.3	2.4	0	0.8	0	0	1	0	1	1	1	0	11.9
13	1	1	2	2	2	3	2.4	1	0.8	2	1.6	2	1.6	3	2	2	2	3	2	1	0	37.4
14	0	2	0	3	2	4	2.4	0	0	2	2.4	0.7	1.6	0	2	1	2	4	2	0	0	31.1
15	0	0	3	3	4	4	2.4	3	3.2	3.3	3.2	2.7	3.2	4	3	2	3	3	3	2	3	58
16	0	0	1	2	3	0	2.4	0	0	1.3	1.6	1.3	1.6	0	0	1	0	0	0	0	0	15.2
17	2	2	3	4	4	4	2.4	0	0.8	2.7	2.4	4	2.4	1	3	4	2	4	4	2	3	56.7
18	0	1	4	4	3	4	3.2	0	0	3.3	3.2	3	2.4	4	3	4	2	4	4	4	4	60.1
19	1	2	2	3	2	3	2.4	0	0	3.3	3.2	3.3	3.2	3	3	4	3	4	2	2	3	52.4
20	0	0	0	1	2	2	2.4	0	0	2	2.4	2	2.4	0	1	1	0	1	1	0	1	21.2
21	0	0	0	3	2	3	2.4	0	0	2.7	3.2	2	1.6	0	4	4	3	4	4	3	0	41.9
22	0	0	0	1	2	2	1.6	0	0	1.3	1.6	1.3	1.6	0	2	2	0	1	1	0	4	22.4
23	0	2	4	4	4	4	3.2	3	2.4	4	4	4	4	3	3	3	2	3	4	0	0	60.6
24	0	0	2	2	3	2	2.4	1	0.8	2.7	1.6	2.7	1.6	1	2	2	2	2	2	1	3	36.8
25	0	0	0	0	0	0	0.8	0	0	0.7	1.6	1.3	1.6	0	0	1	0	2	0	0	0	9
26	2	2	3	3	4	4	2.4	1	0.8	4	4	3.3	2.4	0	3	2	2	3	3	1	0	49.9
27	0	0	0	2	0	1	0.8	1	0.8	0	0.8	0	0.8	0	0	0	0	0	0	0	2	9.2
28	0	0	1	1	2	3	2.4	1	0.8	2.7	2.4	2	2.4	0	2	2	4	3	2	2	2	37.7
29	0	0	2	2	3	4	2.4	0	0.8	2.7	2.4	2	2.4	1	1	2	2	1	1	1	3	35.7
30	0	0	1	2	1	2	2.4	0	1.6	3.3	3.2	4	4	0	3	4	3	3	3	2	3	45.5
31	0	0	0	0	1	1	2.4	0	0	1.3	0.8	0	0	0	0	1	1	0	0	0	0	8.5
32	0	0	1	1	2	1	2.4						1.6	0	0	1	4					14
33	0	0	2	2	1	2	2.4	1	0.8	2	2.4	1.3	1.6	0	1	2	1	1	1	0	2	26.5
34	0	0	0	1	0	1	0	0	0.8	2	2.4	2	1.6	0	1	2	2	4	3	1	2	25.8
35	0	0	0	1	0	2	2.4	0	0	0.7	1.6	0	0	0	2	2	2	2	1	1	3	20.7
36	0	0	0	2	2	2	2.4	1	1.6	2	2.4	0.7	0	0	1	3	1	2	1	1	1	26.1
37	0	0	0	1	1	2	2.4	1	1.6	1.3	1.6	1.3	1.6	0	1	1	0	0	1	1	0	18.8
38	1	1	1	2	3	3	2.4	1	1.6	2	3.2	0	0.8	0	1	1	0	2	2	1	1	30
39	0	0	0	2	3	3	2.4	0	0	2.7	2.4	2.7	2.4	1	2	2	3	3	3	3	3	40.6
40	0	0	1	1	3	2	0	2	3.2	2	4	2.7	0	3	3	3	3	3	3	4	2	44.9
41	1	0	0	2	2	3	3.2	0	0.8	2	3.2	0.7	1.6	4	3	3	4	2	3	4	4	46.5
42	0	0	2	0	1	3	3.2	0	0	0	0	4	3.2	0	4	3	4	4	4	3	2	40.4
43	0	0	2	2	3	4	2.4	0	0	2.7	2.4	2	2.4	1	1	2	2	1	1	1	3	34.9
44	0	1	2	3	0	0	1.6	0	0	3.3	2.4	0	0	0	3	2	0	3	3	3	3	30.3
45	0	0	0	0	0	0	2.4	0	0	2.7	3.2	0	0	0	2	3	0	2	0	1	0	16.3
46	0	0	1	1	2	2	2.4	2	1.6	1.3	0.8	1.3	1.6	3	1	2	1	1	2	1	3	31
47	0	0	0	2	2	3	0.8	0	0	4	4	2.7	0.8	0	2	1	2	3	3	4	3	37.3
48	1	2	2	3	2	3	1.6	1	0	2.7	2.4	0.7	1.6	0	2	2	0	3	3	1	0	34
49	0	0	1	1	3	4	1.6	0	0	0.7	0	0.7	1.6	0	0	0	0	0	1	0	0	14.6
50	0	0	0	1	1	2	2.4	0	0	2	1.6	1.3	1.6	0	1	1	1	2	3	1	2	23.9
51	0	0	0	3	1	2	2.4	0	1.6	2	2.4	1.3	2.4	0	2	3	2	3	4	1	1	34.1
52	0	0	2	2	3	3	0	0	0	0.7	1.6	2	2.4	0	2	1	0	2	3	0	0	24.7
53	0	0	1	1	2	3	2.4	1	0	2	2.4	2	0.8	0	3	4	2	4	2	0	4	36.6
54	0	1	1	2	0	0	2.4	1	0	2.7	4	0	0	0	3	4	2	3	3	0	0	29.1
55	3	4	4	4	4	4	2.4	1	0	3.3	3.2	3.3	4	4	4	4	3	4	3	3	4	69.2
56	0	0	2	1	1	2	2.4	1	0	0	0	1.3	1.6	0	1	2	1	2	2	0	4	24.3

## Sheet: dPdt
LV dP/dt
Subject	Basal dP/dt	Stimulated dP/dt	Basal -dP/dt	Stimulated -dP/dt			Blank spaces represent data not collected
1	838	1226	-1058	-1202			(Patient refused or was unable to complete)
2	1038	3158	-1452	-2561
3	1189	2680	-1390	-2116
4	1214	3911	-1667	-2837
5	726	1825	-840	-1694
6	1343	3413	-1397	-2518
7	796	1689	-862	-1326
8	1069	2095	-1189	-1708
9	772	1416	-765	-1480
10	1152	3214	-1288	-2136
11	1550	3481	-1153	-2504
12	844	2190	-853	-1546
13	662	1269	-720	-1372
14	635		-766
15	1109	2469	-1187	-1904
16	1360	3319	-1219	-2497
17	839	1732	-1729	-2310
18	957	1876	-1021	-1440
19	1233	2846	-1103	-1419
20	1101	2471	-1224	-2137
21	1085	2216	-934	-1407
22	531	1908	-616	-1797
23	945	1941	-897	-1391
24	834	939	-952	-1074
25
26	1002	2729	-1452	-2748
27	926	1621	-1160	-1287
28	1101	1634	-1265	-1470
29	1142	2339	-1040	-1677
30	1188	2230	-1141	-1798
31
32	1165	2340	-1608	-2567
33	960	2598	-1308	-2567
34
35	505	692	-622	-865
36	742	1357	-984	-1266
37	886	2023	-1084	-1712
38	716	1532	-909	-1360
39	948	1748	-1133	-1572
40	1326	2431	-1248	-1956
41	793	1335	-755	-1586
42	826	1260	-831	-1084
43	700	965	-850	-1061
44	1314	2887	-1200	-1646
45	1029	2023	-845	-896
46	895	1229	-1155	-1194
47	751	1465	-1034	-1571
48	844	1251	-753	-781
49	1438	2673	-1428	-2469
50	1216	2357	-1447	-2294
51	1136	1840	-876	-1167
52	820	1180	-730	-1198
53	1066	2128	-1331	-2465
54	1040	3390	-1176	-2336
55	890	2982	-1197	-1972
56
